# Supplementary material for: Dual-Process Theory of Thought and Inhibitory Control: An ALE Meta-Analysis
Source: Brain Sci. 2024 Jan 20;14(1):101. doi: 10.3390/brainsci14010101 (PMC10813498; doi:10.3390/brainsci14010101)
Supplement: Supplementary file 1 [file brainsci-14-00101-s001.zip]

Archive with 3 entries (3 files):
- PRISMA_checklist.pdf
- Supplementary Table S1.pdf
- Supplementary Table S2.pdf
